# Supplementary material for: Development and Validation of an Anthropometric Equation to Predict Fat Mass Percentage in Professional and Semi-Professional Male Futsal Players
Source: Nutrients. 2022 Oct 27;14(21):4514. doi: 10.3390/nu14214514 (PMC9655567; doi:10.3390/nu14214514)
Supplement: Supplementary file 1 [file nutrients-14-04514-s001.zip]

Archive with 1 entries (1 files):
- nutrients-1957386-supplementary.pdf
